# Supplementary material for: Autologous cell transplantation for treatment of colorectal aganglionosis in mice
Source: Nat Commun. 2024 Mar 20;15:2479. doi: 10.1038/s41467-024-46793-9 (PMC10954649; doi:10.1038/s41467-024-46793-9)
Supplement: Supplementary file 3 — Source Data [file 41467_2024_46793_MOESM3_ESM.xlsx]

## Sheet: Figure 3G
Figure 3G
		NOS			Calretinin
	3 weeks	0.869159	0.78481	0.888889	0.078947	0.278195	0.09524
	8 weeks	0.6	0.848649	0.657143	0.3125	0.521127	0.375
	Normal	0.269841	0.366667	0.311828	0.405405	0.512821	0.517857

## Sheet: Figure 4C
Figure 4C
		Control	DT-AG	DT-AG + Cells
		13.0653	52.5675	23.0833
		7.62175	89.0254	30.9477
		9.29603	101.15	35.0489
		4.69028	71.0128	23.413

## Sheet: Figure 4D
Figure 4D
		Control	DT-AG	DT-AG + Cells (3 weeks)	DT-AG + Cells (8 weeks)
		3.2159	0.0458	1.186	3.1882
		2.9613	0.0329	1.7153	2.5037
		3.2272	0.2218	1.5532	3.1598
		3.0317	0.0964	1.3488

## Sheet: Figure 4E
Figure 4E
		Control	Control	DT-AG	DT-AG
		Before TTX	After TTX	Before TTX	After TTX
		100	43.757	100	2.85835
		100	30.5124	100	2.34361
		100	38.1245	100	2.36286
		100	25.664	100	23.2429

## Sheet: Figure 4F
Figure 4F
		Control	DT-AG	DT-AG + Cells
		1.8915	2.455	2.8464
		1.3976	2.3298	2.0236
		3.2846	1.5604	2.1088
		1.5883	3.0013	1.5293
		1.6455
		2.7682

## Sheet: Figure 5B
Figure 5B
		DT-AG	DT-AG + ChR2 Cells
		0.0157	0.75555
		0.1315	1.3012
		0.133333	1.44444
		0.07124

## Sheet: Figure 5C
Figure 5C
		DT-AG	DT-AG + ChR2 Cells
		1.713	1.4816
		2.1151	2.5211
		2.333	2.7111
		2.1024

## Sheet: Figure 5D
Figure 5D
		DT-AG	DT-AG + ChR2 Cells
		2.7069	2.1668
		2.1988	2.6223
		3.4	3.4
		3.12
